# Supplementary material for: Sex-Specific Metabolic Pathways Were Associated with Alzheimer’s Disease (AD) Endophenotypes in the European Medical Information Framework for AD Multimodal Biomarker Discovery Cohort
Source: Biomedicines. 2021 Nov 3;9(11):1610. doi: 10.3390/biomedicines9111610 (PMC8615383; doi:10.3390/biomedicines9111610)
Supplement: Supplementary file 1 [file biomedicines-09-01610-s001.zip]

Archive with 2 entries (2 files):
- biomedicines-1428756-Supplementary.pdf
- Supplementary data.xlsx
